# Supplementary material for: Splicing factor-mediated regulation patterns reveals biological characteristics and aid in predicting prognosis in acute myeloid leukemia
Source: J Transl Med. 2023 Jan 7;21:6. doi: 10.1186/s12967-022-03868-9 (PMC9824960; doi:10.1186/s12967-022-03868-9)
Supplement: Supplementary file 2 — Additional file 2: Table S1. Genes and coefficients of risk score model. [file 12967_2022_3868_MOESM2_ESM.xlsx]

## Sheet: geneCoef
Gene	Coef
LST1	0.00692495
SSBP2	-0.16306
ETS2	0.254234
TRIM16	0.131398
TM7SF3	-0.0605704
PLXNB1	-0.122055
AUTS2	-0.00453299
MAP7	0.0490116
